# Supplementary material for: The PRIDE database resources in 2022: a hub for mass spectrometry-based proteomics evidences
Source: Nucleic Acids Res. 2021 Nov 1;50(D1):D543–52. doi: 10.1093/nar/gkab1038 (PMC8728295; doi:10.1093/nar/gkab1038)
Supplement: gkab1038_Supplemental_Files [file gkab1038_supplemental_files.zip]

Archive with 2 entries (2 files):
- Supplementary Files.docx
- Supplementary_File1.xlsx
