# Supplementary material for: The PRIDE database resources in 2022: a hub for mass spectrometry-based proteomics evidences
Source: Nucleic Acids Res. 2021 Nov 1;50(D1):D543–52. doi: 10.1093/nar/gkab1038 (PMC8728295; doi:10.1093/nar/gkab1038)
Supplement: gkab1038_Supplemental_Files [file gkab1038_supplemental_files.zip › Supplementary_File1.xlsx]

## Sheet: Sheet1
Species	Number of datasets
Homo sapiens (Human)	10438
Mus musculus (Mouse)	3654
Saccharomyces cerevisiae (Baker's yeast)	756
Arabidopsis thaliana (Mouse-ear cress)	726
Rattus norvegicus (Rat)	671
Escherichia coli	604
Bos taurus (Bovine)	322
Drosophila melanogaster (Fruit fly)	246
Sus scrofa domesticus (domestic pig)	206
Caenorhabditis elegans	160
Oryza sativa (Rice)	132
Gallus gallus (Chicken)	131
Staphylococcus aureus	128
Triticum aestivum (Wheat)	126
Trypanosoma brucei	116
Zea mays (Maize)	114
Danio rerio (Zebrafish) (Brachydanio rerio)	113
Candida albicans (Yeast)	87
Equus caballus (Horse)	83
Glycine max	77
Xenopus laevis (African clawed frog)	75
Mycobacterium tuberculosis H37Rv	74
Chlamydomonas reinhardtii	74
Solanum lycopersicum	68
Hordeum vulgare (Barley)	59
Ovis aries	54
Pseudomonas aeruginosa PAO1	52
Bacillus subtilis subsp. subtilis str. 168	45
Macaca mulatta (Rhesus macaque)	44
Bombyx mori (Silk moth)	43
Plasmodium falciparum (isolate 3D7)	43
Apis mellifera (Honeybee)	43
Canis familiaris (Dog) (Canis lupus familiaris)	42
Cricetulus griseus (Chinese hamster) (Cricetulus barabensis griseus)	42
Synechocystis sp. PCC 6803	39
Bacteria	39
Vitis vinifera (Grape)	37
Oryctolagus cuniculus (Rabbit)	37
Nicotiana benthamiana	35
Bacillus cereus (strain ATCC 14579 / DSM 31)	35
Rattus rattus (Black rat)	35
Pisum sativum (Garden pea)	31
Solanum tuberosum (Potato)	30
Nicotiana tabacum (Common tobacco)	30
Brassica napus (Rape)	29
Mycobacterium smegmatis (strain ATCC 700084 / mc(2)155)	29
Schizosaccharomyces pombe	29
Mycobacterium tuberculosis	29
Plasmodium falciparum	28
Mycoplasma pneumoniae (strain ATCC 29342 / M129)	28
Enterococcus faecalis (Streptococcus faecalis)	27
Severe acute respiratory syndrome coronavirus 2	27
environmental samples	27
Toxoplasma gondii	25
Capra hircus (Goat)	24
Pseudomonas aeruginosa	24
Acyrthosiphon pisum (Pea aphid)	22
Cercopithecus aethiops (Green monkey) (Grivet)	22
Plasmodium berghei ANKA	22
Arachis hypogaea (Peanut)	22
Giardia lamblia ATCC 50803	22
Dictyostelium discoideum (Slime mold)	22
Schizosaccharomyces pombe 927	21
Pseudomonas putida KT2440	21
Diaphorina citri (Asian citrus psyllid)	21
human gut metagenome	21
Salmonella enterica subsp. enterica serovar Typhimurium str. SL1344	20
Physcomitrella patens subsp. patens (Moss)	19
Helicobacter pylori J99 (Campylobacter pylori J99)	19
Salmo salar (Atlantic salmon)	18
Leishmania donovani	17
Bacillus subtilis	17
Cicer arietinum (Chickpea) (Garbanzo)	17
Acinetobacter baumannii	17
Crassostrea gigas (Pacific oyster) (Crassostrea angulata)	16
Toxoplasma gondii RH	16
Gossypium hirsutum	16
Peptoclostridium difficile (strain 630) (Clostridium difficile)	16
Oncorhynchus mykiss (Rainbow trout) (Salmo gairdneri)	16
Galleria mellonella	15
Archaea	15
Trypanosoma cruzi	15
Eukaryota (eucaryotes)	15
Viruses	14
Ostreococcus tauri	14
Macaca fascicularis fascicularis	14
Bordetella pertussis (strain Tohama I / ATCC BAA-589 / NCTC 13251)	13
Malus domestica	13
Emiliania huxleyi	13
Halobacterium salinarum	13
Candida glabrata (Yeast) (Torulopsis glabrata)	13
Fasciola hepatica (Liver fluke)	13
Mesocricetus auratus (Golden hamster)	13
Lactobacillus casei W56	13
Beauveria bassiana (strain ARSEF 2860) (White muscardine disease fungus) (Tritirachium shiotae)	13
Aedes aegypti	13
Haloferax volcanii (Halobacterium volcanii)	13
Streptomyces coelicolor	12
Ixodes holocyclus	12
Bubalus bubalis	12
Salmonella typhimurium (strain 14028s / SGSC 2262)	12
Synechocystis sp. (strain PCC 6803 / Kazusa)	12
Chlorocebus sabaeus	12
Felis catus (Cat) (Felis silvestris catus)	12
Pan troglodytes (Chimpanzee)	12
Neosartorya fumigata (Aspergillus fumigatus)	12
Streptococcus pneumoniae serotype 2 (strain D39 / NCTC 7466)	12
Haloferax volcanii DS2	12
Brassica oleracea var. botrytis (Cauliflower)	12
Chlorocebus aethiops aethiops	12
Phaeodactylum tricornutum	11
Sus scrofa (Pig)	11
Toxoplasma gondii GT1	11
Ricinus communis	11
Hepatitis C virus subtype 1a	11
Sulfobacillus thermosulfidooxidans	11
Toxoplasma gondii ME49	11
Medicago truncatula (Barrel medic) (Medicago tribuloides)	11
Ixodes scapularis (Black-legged tick) (Deer tick)	11
Camellia sinensis	11
Capsicum annuum	11
Olea europaea (Common olive)	11
Streptococcus pneumoniae TIGR4	11
Botryotinia fuckeliana (Noble rot fungus) (Botrytis cinerea)	11
Orbicella annularis	11
Medicago sativa (Alfalfa)	11
Shewanella oneidensis (strain MR-1)	11
Gammarus fossarum	10
Aspergillus fumigatus Af293	10
Trichomonas vaginalis	10
Gadus morhua (Atlantic cod)	10
Escherichia coli str. K-12 substr. MG1655	10
Aspergillus niger	10
Yarrowia lipolytica (Candida lipolytica)	10
Bacteroides thetaiotaomicron (strain ATCC 29148 / DSM 2079 / NCTC 10582 / E50 / VPI-5482)	10
Citrus sinensis (Sweet orange) (Citrus aurantium var. sinensis)	10
Pseudomonas putida (strain BIRD-1)	9
Trypanosoma cruzi strain CL Brener	9
Anas platyrhynchos	9
Mytilus edulis (Blue mussel)	9
Chaetomium thermophilum	9
Deinococcus radiodurans R1	9
Schizosaccharomyces pombe 972h-	9
Paracoccidioides brasiliensis (strain Pb18)	9
Pseudomonas fluorescens	9
Microbiota	9
Klebsiella pneumoniae	9
Bos indicus	9
Bothrops jararaca (Jararaca) (Bothrops jajaraca)	9
Salmonella enterica subsp. enterica serovar Typhimurium	9
Amphibalanus amphitrite (Striped barnacle) (Balanus amphitrite)	9
Haemonchus contortus (Barber pole worm)	9
Nematostella vectensis	9
Botryotinia fuckeliana (strain B05.10) (Noble rot fungus) (Botrytis cinerea)	9
Canis lupus x Canis lupus familiaris	9
Phytophthora infestans	8
Stichopus japonicus (Sea cucumber)	8
Mycobacterium smegmatis	8
Trypanosoma cruzi Dm28c	8
Struthio camelus (Ostrich)	8
Histomonas meleagridis	8
Salmonella typhimurium (strain LT2 / SGSC1412 / ATCC 700720)	8
Neurospora crassa	8
Acidithiobacillus caldus	8
Eriocheir sinensis (Chinese mitten crab)	8
Populus trichocarpa (Western balsam poplar) (Populus balsamifera subsp. trichocarpa)	8
Plutella xylostella (Diamondback moth) (Plutella maculipennis)	8
Taeniopygia guttata (Zebra finch) (Poephila guttata)	8
mouse gut metagenome	8
Anopheles gambiae (African malaria mosquito)	8
Pseudomonas aeruginosa (strain UCBPP-PA14)	8
Helicoverpa armigera (Cotton bollworm)	8
Sarcophilus harrisii	8
Labeo rohita (Indian major carp)	7
Panicum virgatum (Switchgrass)	7
Phaeobacter gallaeciensis (strain ATCC 700781 / DSM 17395 / CIP 105210 / NBRC 16654 / BS107) (Roseob	7
Synechococcus elongatus (strain PCC 7942) (Anacystis nidulans R2)	7
Rhipicephalus microplus	7
prokaryotic environmental samples	7
gut metagenome	7
Anopheles stephensi (Asian malaria mosquito)	7
Leptospirillum ferriphilum	7
Schistosoma japonicum (Blood fluke)	7
Daphnia magna	7
Francisella tularensis subsp. holarctica FSC200	7
Phaeodactylum tricornutum (strain CCAP 1055/1)	7
Picea abies	7
Schistosoma mansoni (Blood fluke)	7
Cyprinus carpio (Common carp)	7
Streptococcus thermophilus LMD-9	7
Deinococcus deserti (strain VCD115 / DSM 17065 / LMG 22923)	7
Synechococcus sp.	7
Giardia intestinalis assemblage A	7
Paracoccidioides lutzii (strain ATCC MYA-826 / Pb01) (Paracoccidioides brasiliensis)	7
Rhizobium radiobacter (Agrobacterium tumefaciens) (Agrobacterium radiobacter)	7
Heliocidaris erythrogramma (Sea urchin)	7
Cucumis sativus	7
Candida albicans SC5314	7
Mytilus galloprovincialis (Mediterranean mussel)	7
Human immunodeficiency virus 1	7
Saccharum sp.	7
Brachypodium distachyon (Purple false brome) (Trachynia distachya)	7
Camelus dromedarius (Dromedary) (Arabian camel)	7
Burkholderia cenocepacia K56-2Valvano	7
Cavia porcellus (Guinea pig)	7
Campylobacter jejuni subsp. jejuni NCTC 11168 = ATCC 700819	6
Serpentes	6
Nannochloropsis oceanica strain IMET1	6
Chaetomium thermophilum (strain DSM 1495 / CBS 144.50 / IMI 039719)	6
Pinus radiata (Monterey pine)	6
Streptococcus mutans UA159	6
Streptococcus pneumoniae (strain ATCC BAA-255 / R6)	6
Oryza sativa subsp. japonica (Rice)	6
Macaca fascicularis (Crab-eating macaque) (Cynomolgus monkey)	6
Emericella nidulans (strain FGSC A4 / ATCC 38163 / CBS 112.46 / NRRL 194 / M139) (Aspergillus nidula	6
Tursiops truncatus (Atlantic bottle-nosed dolphin) (Delphinus truncatus)	6
Rhizobium leguminosarum bv. viciae	6
Quercus ilex (Holly oak)	6
anaerobic digester metagenome	6
Human cytomegalovirus (strain AD169) (HHV-5) (Human herpesvirus 5)	6
Plasmodium yoelii yoelii 17XNL	6
Pongo pygmaeus (Bornean orangutan)	6
Porphyromonas gingivalis ATCC 33277	6
Chlorella vulgaris (Green alga)	6
Brugia malayi	6
Plasmodium vivax	6
Streptomyces coelicolor A3(2)	6
Bacillus cereus	6
Pseudomonas fluorescens F113	6
Campylobacter jejuni	6
Petunia hybrida (Petunia)	6
bacteria	6
Candidatus Kuenenia stuttgartiensis	6
Francisella tularensis subsp. novicida (strain U112)	6
Beta vulgaris subsp. vulgaris	6
Helicobacter pylori 26695	6
Viridiplantae	6
Aspergillus flavus (strain ATCC 200026 / FGSC A1120 / NRRL 3357 / JCM 12722 / SRRC 167)	6
Shigella flexneri 2a str. 2457T	6
Pseudomonas fluorescens (strain SBW25)	6
Aspergillus fumigatus CEA10	6
Listeria monocytogenes EGD-e	6
Cytomegalovirus	6
Citrus maxima (Pomelo) (Citrus grandis)	6
Bradyrhizobium japonicum USDA 110	6
Corynebacterium glutamicum ATCC 13032	6
Neisseria gonorrhoeae	6
Roseobacter denitrificans (strain ATCC 33942 / OCh 114) (Erythrobacter sp. (strain OCh 114)) (Roseob	6
Bothrops moojeni	5
Homo	5
Naja naja	5
Listeria monocytogenes EGD	5
Aspergillus flavus	5
Bacillus subtilis subsp. subtilis str. NCIB 3610	5
Bacillus subtilis subsp. subtilis	5
Porphyromonas gingivalis (strain ATCC BAA-308 / W83)	5
Oryzias latipes (Japanese rice fish) (Japanese killifish)	5
Mycoplasma gallisepticum S6	5
Bacillus subtilis subsp. spizizenii ATCC 6633	5
Lentinula edodes	5
Theobroma cacao (Cacao) (Cocoa)	5
Coffea arabica (Arabian coffee)	5
Hevea brasiliensis	5
Populus canescens (Grey poplar) (Populus tremula x Populus alba)	5
Streptococcus pneumoniae	5
Ustilaginoidea virens	5
Staphylococcus epidermidis	5
Ruegeria pomeroyi DSS-3	5
unidentified	5
marine metagenome	5
Cowpox virus (CPV)	5
Penaeus vannamei	5
Trypanosoma cruzi cruzi	5
Cryptococcus neoformans var. grubii serotype A (strain H99 / ATCC 208821 / CBS 10515 / FGSC 9487) (F	5
Aedes aegypti aegypti	5
Octopus vulgaris	5
Vibrio natriegens NBRC 15636 = ATCC 14048 = DSM 759	5
Neisseria gonorrhoeae (strain ATCC 700825 / FA 1090)	5
Streptococcus agalactiae	5
Vigna mungo (Rice bean) (Black gram)	5
Pseudomonas sp.	5
Entamoeba histolytica HM-1:IMSS	5
Zika virus ZIKV/H. sapiens/FrenchPolynesia/10087PF/2013	5
Mycoplasma pneumoniae	5
Eucalyptus grandis	5
Citrobacter freundii	5
unclassified Bacteria	5
Sorghum bicolor	5
Akkermansia muciniphila ATCC BAA-835	5
Deinococcus radiodurans	5
Staphylococcus aureus (strain USA300)	5
Dicentrarchus labrax	5
Carica papaya	5
Clostridium butyricum DSM 10702	5
Rhodopseudomonas palustris	5
Plasmodium berghei	5
Trypanosoma brucei brucei	5
Oncorhynchus tshawytscha	5
Spodoptera frugiperda	5
Citrobacter rodentium	5
phytoplankton environmental sample	5
Hydra vulgaris	5
Entamoeba histolytica HM-1:IMSS-A	5
Hippophae rhamnoides	5
Legionella pneumophila	5
Bacillus thuringiensis serovar berliner ATCC 10792	5
Schizosaccharomyces pombe OY26	5
Nelumbo nucifera (Sacred lotus)	5
Bacillus licheniformis	5
Coxiella burnetii	5
Methanosarcina mazei Go1	5
Acinetobacter baumannii ATCC 19606 = CIP 70.34 = JCM 6841	4
Lactobacillus plantarum subsp. plantarum P-8	4
Aspergillus terreus NIH2624	4
Bifidobacterium longum subsp. infantis (strain ATCC 15697 / DSM 20088 / JCM 1222 / NCTC 11817 / S12)	4
Beta vulgaris (Sugar beet)	4
Blautia producta ATCC 27340 = DSM 2950	4
Kluyveromyces marxianus	4
Human adenovirus C serotype 5 (HAdV-5) (Human adenovirus 5)	4
Candida parapsilosis	4
Craterostigma plantagineum	4
Pimephales promelas	4
Oceanibulbus indolifex HEL-45	4
Halorubrum lacusprofundi ATCC 49239	4
Vitis riparia (Frost grape) (Vitis vulpina)	4
Sargassum vulgare	4
Ornithodoros moubata	4
Amphiporus lactifloreus	4
Nothobranchius furzeri	4
Listeria monocytogenes	4
Francisella tularensis subsp. holarctica (strain LVS)	4
Phaseolus vulgaris (Kidney bean) (French bean)	4
Magnaporthe oryzae (Rice blast fungus) (Pyricularia oryzae)	4
Rhizobium meliloti (Ensifer meliloti) (Sinorhizobium meliloti)	4
Medicago truncatula var. truncatula	4
Bombus terrestris (Buff-tailed bumblebee) (Apis terrestris)	4
Giardia	4
Salmonella bongori NCTC 12419	4
Yersinia pestis	4
Anisakis simplex	4
Tetranychus urticae (Two-spotted spider mite)	4
Streptococcus pyogenes ABC020006030	4
Shigella flexneri	4
Microbacterium sp.	4
Salmonella enterica subsp. enterica serovar Enteritidis	4
Olavius algarvensis Delta 4 endosymbiont	4
Neospora caninum (Coccidian parasite)	4
Olavius algarvensis Gamma 1 endosymbiont	4
Manihot esculenta (Cassava) (Jatropha manihot)	4
Bordetella pertussis	4
Leptospira interrogans serovar Copenhageni str. Fiocruz L1-130	4
Lactobacillus acidophilus NCFM	4
Equus asinus (Donkey)	4
Oryctolagus cuniculus cuniculus	4
Escherichia coli (strain K12 / W3110 / ATCC 27325 / DSM 5911)	4
Enterococcus faecium	4
Burkholderia cenocepacia J2315	4
Geobacillus kaustophilus HTA426	4
Sulfurihydrogenibium	4
Streptococcus suis	4
Streptoccous pyogenes	4
Thalassiosira pseudonana CCMP1335	4
Mustela putorius furo (European domestic ferret) (Mustela furo)	4
Zalophus californianus (California sealion)	4
Roseovarius nubinhibens ISM	4
Oceanicola granulosus HTCC2516	4
Mycobacterium tuberculosis H37Ra	4
Gibberella zeae (strain PH-1 / ATCC MYA-4620 / FGSC 9075 / NRRL 31084) (Wheat head blight fungus) (F	4
Trypanosoma brucei brucei TREU927	4
Serratia nematodiphila	4
Cervus elaphus (Red deer)	4
Ruegeria pomeroyi	4
Kineococcus radiotolerans SRS30216 = ATCC BAA-149	4
Saccharum hybrid cultivar SP80-3280	4
Anopheles culicifacies A	4
Marivirga tractuosa DSM 4126	4
Beauveria bassiana CGMCC 7.34	4
Deinococcus geothermalis DSM 11300	4
Staphylococcus carnosus subsp. carnosus TM300	4
soil metagenome	4
Gasterosteus aculeatus (Three-spined stickleback)	4
Burkholderia cenocepacia	4
Cupiennius salei (American wandering spider)	4
Sagittula stellata E-37	4
Bifidobacterium longum NCC2705	4
Eubacterium limosum	4
Bothrops alcatraz	4
Clostridium autoethanogenum	4
Synechococcus sp. (strain WH8102)	4
Ctenopharyngodon idella	4
Erysipelatoclostridium ramosum DSM 1402	4
Sordaria macrospora	4
Cellulophaga lytica DSM 7489	4
Scophthalmus maximus	4
Musca domestica	4
Leishmania mexicana	4
Populus tremula x Populus tremuloides	4
Anaerostipes caccae DSM 14662	4
Mycobacterium abscessus (strain ATCC 19977 / DSM 44196 / CIP 104536 / JCM 13569 / NCTC 13031 / TMC 1	4
Human herpesvirus 1 (strain 17) (HHV-1) (Human herpes simplex virus 1)	4
Thermococcus eurythermalis	4
Bacillus megaterium (strain DSM 319)	4
Fragaria x ananassa	4
Lactococcus lactis subsp. lactis Il1403	4
[Candida] auris	4
Pseudopedobacter saltans DSM 12145	4
Thermus thermophilus (strain HB8 / ATCC 27634 / DSM 579)	4
Deinococcus proteolyticus MRP	4
Bordetella parapertussis Bpp5	4
Yersinia ruckeri ATCC 29473	4
Olavius algarvensis Delta 1 endosymbiont	4
Paracentrotus lividus (Common sea urchin)	4
Cairina moschata	4
Merluccius bilinearis (Silver hake)	4
Halobacterium salinarum (strain ATCC 29341 / DSM 671 / R1)	4
Mytilus californianus	4
Crassostrea hongkongensis	4
uncultured soil bacterium S0137	4
O. sativa Indica Group	4
Boehmeria nivea (Chinese grass) (Urtica nivea)	4
Sulfolobus islandicus LAL14/1	4
Emericella nidulans (Aspergillus nidulans)	4
Ficus carica	4
Panopea generosa	4
Bacillus cereus AH187	4
Synechococcus sp. (strain ATCC 27264 / PCC 7002 / PR-6) (Agmenellum quadruplicatum)	4
Bothrops insularis	4
Vibrio harveyi NBRC 15634 = ATCC 14126	4
Betacoronavirus sp.	4
Avena sativa	4
Mycobacterium tuberculosis CDC1551	4
Leishmania infantum JPCM5	4
Sphingomonas wittichii RW1	4
Enterobacter cloacae	4
Thalassiosira pseudonana	4
Olavius algarvensis	4
Spinacia oleracea	3
Rhodotorula toruloides	3
Scylla paramamosain	3
Schistosoma haematobium	3
Ectocarpus siliculosus (Brown alga)	3
Xanthomonas campestris pv. campestris str. B100	3
Prototheca zopfii	3
Entamoeba histolytica	3
Staphylococcus saprophyticus	3
Staphylococcus aureus subsp. aureus	3
Francisella tularensis	3
Emiliania huxleyi CCMP371	3
Saccharomyces cerevisiae (strain ATCC 204508 / S288c) (Baker's yeast)	3
Ascaris suum	3
Xanthomonas oryzae pv. oryzae (strain PXO99A)	3
Cyanidioschyzon merolae	3
Cryptosporidium parvum Iowa II	3
Gammarus pulex	3
Streptomyces lividans TK24	3
Myxococcus xanthus DK 1622	3
Cynodon dactylon	3
Escherichia coli BL21(DE3)	3
Spermophilus tridecemlineatus (Thirteen-lined ground squirrel)	3
Plasmodium yoelii	3
Avicennia	3
Phaeocystis antarctica	3
Corynebacterium diphtheriae NCTC 13129	3
Leishmania mexicana MHOM/GT/2001/U1103	3
Elaeis guineensis var. tenera (Oil palm)	3
Pseudomonas putida	3
Olavius algarvensis sulfate-reducing endosymbiont	3
Zymomonas mobilis subsp. mobilis ZM4 = ATCC 31821	3
Secale cereale	3
Human alphaherpesvirus 1	3
Callithrix jacchus	3
Bothrops jararacussu	3
Armoracia rusticana	3
Heterocephalus glaber	3
Asterias rubens	3
Opsanus beta	3
Paenibacillus polymyxa ATCC 842	3
Eubacterium limosum KIST612	3
Quercus suber (Cork oak)	3
Fibrobacter succinogenes subsp. succinogenes S85	3
Rhodococcus sp. (strain RHA1)	3
Cupriavidus necator (strain ATCC 17699 / H16 / DSM 428 / Stanier 337) (Ralstonia eutropha)	3
Chlamydia trachomatis serovar L2 (strain 434/Bu / ATCC VR-902B)	3
Paracoccus denitrificans PD1222	3
Mycobacterium bovis BCG	3
Acinetobacter baumannii (strain ATCC 17978 / CIP 53.77 / LMG 1025 / NCDC KC755 / 5377)	3
Marthasterias glacialis (Spiny starfish)	3
Human herpesvirus 5 strain Merlin	3
Eucalyptus globulus (Blue gum)	3
Exaiptasia pallida	3
Salmonella enterica subsp. enterica serovar Typhimurium str. ATCC 14028	3
Pomacea canaliculata	3
Bacteroides fragilis (strain ATCC 25285 / NCTC 9343)	3
Corylus avellana	3
Brassica oleracea var. italica	3
Neisseria meningitidis serogroup C (strain 8013)	3
Phytophthora sojae	3
Prunus avium	3
Capsaspora owczarzaki	3
Lactobacillus rhamnosus GG	3
Myodes glareolus (Bank vole) (Clethrionomys glareolus)	3
Dioscorea alata	3
Caulobacter crescentus (strain NA1000 / CB15N)	3
Alligator sinensis	3
Trametes versicolor	3
Cannabis sativa	3
Pinus pinaster (Maritime pine)	3
Peptoclostridium difficile (strain R20291) (Clostridium difficile)	3
Canis lupus	3
Tetrahymena thermophila	3
Taenia solium (Pork tapeworm)	3
Pseudomonas stutzeri (Pseudomonas perfectomarina)	3
Brassica rapa subsp. pekinensis	3
Agrobacterium fabrum str. C58	3
Rhizophagus irregularis	3
Mammalia	3
Saccharomycopsis schoenii	3
Bacillus velezensis	3
Cedrela fissilis	3
Anser cygnoides	3
Francisella tularensis subsp. holarctica	3
Human cytomegalovirus (HHV-5) (Human herpesvirus 5)	3
Lactobacillus crispatus	3
Leishmania donovani BPK282A1	3
Spirochaeta sp. ELBA	3
Olavius algarvensis Gamma 3 endosymbiont	3
Naja ashei	3
Trichoderma reesei QM9414	3
Mycobacterium kansasii ATCC 12478	3
Middle East respiratory syndrome-related coronavirus	3
Musa acuminata subsp. malaccensis	3
Aspergillus niger NRRL3	3
Synechocystis sp. PCC 6803 substr. GT-I	3
Dunaliella salina	3
rat gut metagenome	3
Pasteurella multocida subsp. multocida str. Pm70	3
Latrodectus hesperus (Western black widow spider)	3
Varroa destructor	3
Haemophilus influenzae	3
Bacillus thuringiensis	3
Prochlorococcus sp.	3
microbial mat metagenome	3
Xanthomonas axonopodis pv. glycines str. 8ra	3
Thalassiosira oceanica	3
Lactobacillus	3
Lactobacillus iners	3
Olavius algarvensis spirochete endosymbiont	3
metagenomes	3
Mycoplasma bovis HB0801	3
Enterobacteria phage T7	3
Naja kaouthia	3
Lactobacillus acidophilus CFH	3
Acinetobacter sp. ADP1	3
Sulfolobus islandicus REY15A	3
Juglans regia (English walnut)	3
Sparus aurata	3
Coffea canephora	3
Streptococcus pyogenes M1 GAS	3
Lactobacillus plantarum	3
Pseudomonas pseudoalcaligenes CECT 5344	3
Panax ginseng	3
Oreochromis mossambicus (Mozambique tilapia) (Tilapia mossambica)	3
biofilm metagenome	3
Sander lucioperca	3
Catharanthus roseus	3
Musa acuminata AAA Group	3
Giardia intestinalis (Giardia lamblia)	3
Calicophoron daubneyi	3
synthetic construct	3
Salvia miltiorrhiza	3
Daphnia pulex (Water flea)	3
Staphylococcus aureus (strain Newman)	3
Frankia alni ACN14a	3
Prevotella bryantii B14	3
Rhizobium tropici CIAT 899	3
Neisseria meningitidis serogroup B	3
Biomphalaria glabrata	3
Rhodobacter capsulatus (strain ATCC BAA-309 / NBRC 16581 / SB1003)	3
Pseudomonas phage phiKZ	3
Burkholderia cenocepacia H111	3
Euglena gracilis	3
Echinococcus granulosus	3
Vibrio cholerae serotype O1 (strain ATCC 39315 / El Tor Inaba N16961)	3
Penicillium oxalicum 114-2	3
Citrus hybrid cultivar	3
Clematis terniflora (Sweet autumn clematis)	3
Xanthomonas campestris pv. vesicatoria str. 85-10	3
Jatropha curcas	3
Zymomonas mobilis	3
Brucella abortus (strain 2308)	3
Paramecium tetraurelia	3
Chlamydia trachomatis	3
Lymnaea stagnalis	3
Rhodnius prolixus (Triatomid bug)	3
Legionella pneumophila subsp. pneumophila (strain Philadelphia 1 / ATCC 33152 / DSM 7513)	3
Ralstonia solanacearum (strain GMI1000) (Pseudomonas solanacearum)	3
Chenopodium quinoa	3
Micrococcus luteus (Micrococcus lysodeikticus)	3
Micromonas sp. (strain RCC299 / NOUM17) (Picoplanktonic green alga)	3
Staphylococcus aureus (strain COL)	3
Taenia hydatigena (Tapeworm)	3
Chromatiales bacterium OalgGamma1	3
Xanthomonas retroflexus	3
Mycobacterium bovis BCG str. Pasteur 1173P2	3
Potato virus A	3
Coelodonta antiquitatis (woolly rhinoceros)	3
Lactobacillus casei subsp. casei ATCC 393	3
Moraxella catarrhalis	3
Ixodes ricinus	3
Azumapecten farreri	3
Staphylococcus haemolyticus	3
Mycobacterium abscessus	3
Nepenthes ampullaria	3
Yersinia pestis CO92	3
Nostoc punctiforme (strain ATCC 29133 / PCC 73102)	3
Capsicum frutescens	3
Human adenovirus C serotype 2 (HAdV-2) (Human adenovirus 2)	3
Chryseobacterium indologenes	3
Bathymodiolus azoricus (Mussel)	3
Schmidtea mediterranea (Freshwater planarian flatworm)	3
Myzus persicae	3
Bothrops bilineatus	3
Campylobacter fetus subsp. fetus	3
Shigella dysenteriae	3
Herbaspirillum seropedicae	3
Trichoderma reesei RUT C-30	3
Streptococcus sanguinis SK36	3
Manduca sexta (Tobacco hawkmoth) (Tobacco hornworm)	3
Ictalurus punctatus (Channel catfish)	3
Acanthaster planci	3
Punica granatum	3
Lactococcus lactis subsp. cremoris MG1363	3
Leishmania infantum	3
Bordetella bronchiseptica RB50	3
Komagataella pastoris (Yeast) (Pichia pastoris)	3
Trichomonas vaginalis G3	3
Leishmania tarentolae	3
Vicia faba	3
Agaricus bisporus var. bisporus	3
Clostridium tetani E88	3
Ganoderma lucidum	2
Bradyrhizobium japonicum	2
Norovirus Hu/GII.4/MI001/2011/USA	2
Musa sp.	2
Cajanus cajan	2
Salmonella phage SPN3US	2
Vibrio cholerae	2
Thalassiosira oceanica CCMP1005	2
Trichinella britovi	2
Synechocystis sp.	2
Pseudomonas aeruginosa SJTD-1	2
Mycobacterium marinum (strain ATCC BAA-535 / M)	2
Ophiophagus hannah (King cobra) (Naja hannah)	2
Lagomorpha	2
Cyanobacterium stanieri	2
Spondylus gaederopus	2
Enterococcus faecalis str. Symbioflor 1	2
Norwalk virus	2
Eulimnogammarus cyaneus	2
Dichomitus squalens	2
Schistocephalus solidus	2
Lepidium meyenii	2
Ursus arctos arctos (European brown bear)	2
Dehalococcoides mccartyi	2
Glycine max x Glycine soja	2
Acinetobacter sp.	2
Toxoplasma	2
Spiroplasma eriocheiris	2
Lactococcus phage	2
Plasmodium falciparum NF54	2
Fusobacterium nucleatum subsp. nucleatum ATCC 25586	2
Escherichia coli (strain K12)	2
Komagataella pastoris (strain GS115 / ATCC 20864) (Yeast) (Pichia pastoris)	2
Campylobacter jejuni subsp. jejuni	2
Fusarium graminearum	2
Acanthamoeba polyphaga mimivirus (APMV)	2
Paulownia	2
Cryptococcus neoformans var. grubii H99W	2
Eriobotrya japonica	2
NC10 bacterium 'Dutch sediment'	2
Haliotis discus hannai	2
Rangifer tarandus (Reindeer) (Cervus tarandus)	2
environmental samples <Fungi>	2
Plasmodium falciparum D10	2
Bacillariophyta	2
Mammuthus sp.	2
wastewater metagenome	2
Rhodobacter capsulatus	2
Salvelinus namaycush	2
Rickettsia akari	2
Salmonella enterica subsp. enterica serovar Typhimurium str. 14028s Wu	2
Clavispora lusitaniae ATCC 42720	2
Bacteroidetes	2
uncultured soil microorganism	2
Acanthoscurria geniculata	2
Capsicum annuum var. annuum	2
Geobacter sulfurreducens	2
Caulobacter crescentus CB15	2
Lasius niger	2
Leishmania <subgenus>	2
Aggregatibacter actinomycetemcomitans (Actinobacillus actinomycetemcomitans) (Haemophilus actinomyce	2
Chlamydomonas reinhardtii CC3269	2
Thermococcus gammatolerans EJ3	2
Schlechtendalia chinensis	2
Citrobacter rodentium ICC168	2
Amblyomma americanum	2
Ursus americanus (American black bear) (Euarctos americanus)	2
Lactococcus lactis	2
Didelphis virginiana	2
Dinoroseobacter shibae (strain DFL 12)	2
Trichuris muris	2
Buchnera aphidicola subsp. Acyrthosiphon pisum (Acyrthosiphon pisum symbiotic bacterium)	2
Methylobacterium extorquens DM4	2
Propionibacterium freudenreichii	2
Mycobacterium tuberculosis H37Rv_2009	2
Cryptococcus neoformans var. grubii H99S	2
Glossina morsitans	2
Acanthochromis polyacanthus	2
Hypocrea jecorina (strain QM6a) (Trichoderma reesei)	2
Bacillus amyloliquefaciens	2
Morganella	2
Meleagris gallopavo (Common turkey)	2
Aliivibrio fischeri	2
Anopheles culicifacies B	2
Methanoculleus sp.	2
Dendroaspis angusticeps (Eastern green mamba) (Naja angusticeps)	2
Phanerochaete chrysosporium	2
Staphylococcus aureus subsp. aureus NCTC 8325	2
Anisakis simplex complex	2
Onchocerca ochengi (Filarial nematode worm)	2
Bartonella henselae (strain ATCC 49882 / Houston 1) (Rochalimaea henselae)	2
Anacardium occidentale	2
Naja oxiana	2
Staphylococcus pseudintermedius	2
Granulicatella adiacens ATCC 49175	2
Delftia acidovorans (strain DSM 14801 / SPH-1)	2
Giardia intestinalis assemblage B	2
Verticillium dahliae JR2	2
Protopterus dolloi	2
Enchytraeus crypticus	2
Stigmatella aurantiaca (strain DW4/3-1)	2
Saccharomyces cerevisiae BY4741	2
Bos mutus grunniens (Wild yak) (Bos grunniens)	2
Lactobacillus plantarum subsp. plantarum	2
Severe acute respiratory syndrome-related coronavirus	2
Pseudomonas aeruginosa PA14	2
Cryptochiton stelleri (Giant gumboot chiton)	2
Brassica rapa	2
Rheum palmatum	2
Lactobacillus hordei	2
Rhizopus delemar RA 99-880	2
Strongylocentrotus purpuratus (Purple sea urchin)	2
Cryptosporidium parvum	2
Bacillus pumilus	2
Haemophilus haemolyticus	2
Bothrops cotiara	2
Ruminococcus gnavus	2
Penicillium oxalicum	2
Varanus komodoensis	2
Rhodothermus marinus (strain ATCC 43812 / DSM 4252 / R-10) (Rhodothermus obamensis)	2
Methanobacterium	2
Setaria italica	2
Zymoseptoria tritici (strain CBS 115943 / IPO323) (Speckled leaf blotch fungus) (Septoria tritici)	2
Campylobacter fetus subsp. fetus 82-40	2
Acholeplasma laidlawii (strain PG-8A)	2
Desulfovibrio vulgaris str. Hildenborough	2
Mycobacterium gordonae	2
Bothrops fonsecai	2
Streptomyces lincolnensis	2
Coprococcus comes ATCC 27758	2
Pseudomonas aeruginosa PAK	2
Prorocentrum donghaiense	2
Rhodopseudomonas palustris CGA009	2
Phascolarctos cinereus (Koala)	2
Anopheles gambiae str. PEST	2
Paracoccus denitrificans	2
synthetic gene	2
Hypoxis hemerocallidea	2
Tenebrio molitor	2
Leishmania amazonensis	2
Medicago tuberculata	2
Trichoderma aggressivum f. europaeum	2
Pelagibacter ubique	2
Oryctolagus cuniculus algirus	2
Klebsiella variicola	2
Brassica oleracea var. capitata (Cabbage)	2
Escherichia coli O157:H7	2
Anaerococcus hydrogenalis DSM 7454	2
Atta columbica	2
Halohasta litchfieldiae	2
Bacillus methanolicus	2
Methylocystis sp. SC2	2
Enterococcus faecium DO	2
Carya cathayensis	2
Borrelia burgdorferi 297	2
Skeletonema dohrnii	2
Escherichia coli Nissle 1917	2
Prevotella ruminicola (strain ATCC 19189 / JCM 8958 / 23)	2
Haliotis laevigata	2
Persea americana	2
Actinoplanes sp. (strain ATCC 31044 / CBS 674.73 / SE50/110)	2
Oscillatoriaceae cyanobacterium	2
Flavobacterium johnsoniae	2
Eimeria acervulina	2
Eudiplozoon nipponicum	2
Bacteroides fragilis (strain 638R)	2
Sulfolobus acidocaldarius	2
Crunoecia irrorata	2
Geobacter sulfurreducens PCA	2
Methanosarcina acetivorans	2
Ganoderma lingzhi	2
Lactobacillus casei str. Zhang	2
Aedes albopictus	2
Geobacillus stearothermophilus	2
Agrostis capillaris (Colonial bentgrass) (Agrostis tenuis)	2
unidentified soil organism	2
Brassica juncea	2
Dehalococcoides mccartyi BTF08	2
Sepioloidea lineolata	2
Tuber melanosporum Mel28	2
Pseudoalteromonas distincta	2
Norovirus Hu/GII/JP/2015/GII.P17_GII.17/Kawasaki308	2
Prochlorococcus marinus str. MIT 9313	2
Opisthorchis viverrini	2
Vibrio campbellii (strain ATCC BAA-1116 / BB120)	2
Trichechus manatus (Caribbean manatee) (West Indian manatee)	2
Microcystis aeruginosa	2
Staphylococcus cohnii	2
Echis carinatus sochureki	2
Erysiphe pisi	2
Homo sapiens/Mus musculus xenograft	2
Coxiella burnetii RSA 493	2
Podospora anserina (strain S / ATCC MYA-4624 / DSM 980 / FGSC 10383) (Pleurage anserina)	2
Komagataella phaffii	2
Ursus arctos (Brown bear) (Grizzly bear)	2
Brucella	2
Antidorcas marsupialis	2
Meganema perideroedes	2
linum usitatissimum	2
Giardia lamblia	2
Coronavirus PREDICT CoV-2	2
Lichtheimia corymbifera JMRC:FSU:9682	2
Tomato spotted wilt tospovirus	2
Fusarium culmorum	2
Bacillus subtilis PY79	2
Mycoplasma hyopneumoniae (strain 232)	2
Burkholderia pseudomallei (strain K96243)	2
Anastrepha ludens	2
Mycoplasma sp. enrichment culture	2
Cyanobacteria	2
Klebsiella pneumoniae 342	2
Lactuca sativa	2
Corynebacterium glutamicum	2
Crocus sativus	2
Trichodesmium	2
Paulinella chromatophora	2
Toxoplasma gondii GAB3-2007-GAL-DOM9	2
Camponotus floridanus	2
rhizosphere soil bacteria ensemble	2
Nitrososphaera viennensis EN76	2
Pyrococcus furiosus	2
Erwinia carotovora	2
Human immunodeficiency virus	2
Plum pox virus	2
Dehalococcoides mccartyi (strain CBDB1)	2
Lobaria pulmonaria	2
Thymallus thymallus (Grayling) (Salmo thymallus)	2
Oreochromis niloticus	2
Cellvibrio gilvus (strain ATCC 13127 / NRRL B-14078)	2
sediment metagenome	2
Paramoeba perurans	2
Chaetoceros sp.	2
Brachylophosaurus canadensis (Campanian hadrosaur)	2
Sesamum indicum	2
Panthera leo (Lion)	2
Chlorella-like algae	2
Halyomorpha halys	2
Bemisia sp. Unknown_Th_13_12_S.lycopersicum	2
Haloferax mediterranei ATCC 33500	2
Bacillus anthracis str. Sterne	2
Oryctolagus sp. 'Rabbit_OD'	2
Eutrema salsugineum	2
Piper nigrum	2
Xanthomonas oryzae pv. oryzae KACC 10331	2
Pteropus alecto (Black flying fox)	2
environmental samples <unclassified	2
Heligmosomoides polygyrus bakeri	2
Tuwongella immobilis	2
Tetrahymena thermophila CU428	2
Murine leukemia virus	2
Granulicella sp.	2
Naja mossambica	2
Exidia glandulosa HHB12029	2
Antheraea mylitta	2
Ruminococcus gnavus ATCC 29149	2
Neurospora crassa OR74A	2
Tachysurus fulvidraco	2
Bacillus pumilus (strain SAFR-032)	2
Frankia sp. BMG5.1	2
Polytomella parva	2
Marchantia polymorpha subsp. ruderalis	2
Klebsiella oxytoca	2
Tetrastichus	2
Bifidobacterium bifidum DSM 20456 = JCM 1255	2
Tospovirus kiwifruit/YXW/2014	2
Steinernema carpocapsae	2
Ralstonia eutropha JMP134	2
Panax notoginseng	2
Faecalibacterium prausnitzii SL3/3	2
Callinectes sapidus	2
Francisella tularensis subsp. novicida	2
Xenopus tropicalis	2
Mesembryanthemum crystallinum (Common ice plant) (Cryophytum crystallinum)	2
Leptopilina	2
Myxococcus xanthus DZ2	2
Enterobacteria phage Mu (Bacteriophage Mu)	2
Sinopodophyllum hexandrum	2
Echis carinatus	2
Burkholderia pseudomallei	2
Cupriavidus metallidurans CH34	2
Pseudotsuga menziesii	2
Morus alba	2
Solenopsis invicta	2
Sordaria macrospora k-hell	2
Streptomyces griseorubens	2
Spongospora subterranea	2
Acidiphilium cryptum (strain JF-5)	2
Bienertia sinuspersici	2
Dinosauria	2
Rhipicephalus pulchellus	2
Methylobacterium extorquens group	2
Bacteroides thetaiotaomicron	2
Crithidia fasciculata	2
Aspergillus fumigatus var. fumigatus	2
Synechococcus elongatus	2
Pyropia haitanensis	2
Sardinella longiceps	2
Angiostrongylus vasorum	2
Equidae	2
Prochlorococcus marinus subsp. pastoris str. CCMP1986	2
Streptomyces sp.	2
Pseudomonas aeruginosa LESB58	2
Streptococcus mutans	2
Artemisia annua (Sweet wormwood)	2
Delftia sp. JD2	2
Abelmoschus esculentus	2
Algoriphagus marincola HL-49	2
Helicobacter pylori B8	2
Halogeton glomeratus	2
Nephila clavipes (Golden silk orbweaver)	2
freshwater sediment metagenome	2
Aepyceros melampus	2
Histoplasma capsulatum G217B	2
Euterpe oleracea	2
Alces alces (Eurasian elk)	2
Mycobacterium avium subsp. avium ATCC 25291	2
Human herpesvirus 4 strain B95-8	2
Desulfovibrio ferrophilus	2
Aggregatibacter aphrophilus	2
Neisseria meningitidis	2
Candidatus Pelagibacter ubique HTCC1002	2
Crotalus adamanteus (Eastern diamondback rattlesnake)	2
Stylophora pistillata	2
Mycobacterium tuberculosis M24	2
Caulobacter sp. 736	2
Burkholderia ubonensis MSMB22	2
Loxodonta africana (African elephant)	2
Saccharum spp. complex hybrid	2
Camelina sativa (False flax) (Myagrum sativum)	2
Klebsiella pneumoniae subsp. pneumoniae KP5-1	2
Andrias davidianus	2
Trichodesmium erythraeum IMS101	2
Photinus pyralis (Common eastern firefly) (Lampyris pyralis)	2
Bathymodiolus childressi	2
Mycobacterium tuberculosis W-148	2
Leishmania major strain Friedlin	2
Human papillomavirus type 16	2
Brassica rapa subsp. rapa	2
Synechocystis sp. PCC 6803 substr. GT-S	2
Staphylococcus epidermidis RP62A	2
Lithobius forficatus	2
Acinetobacter baumannii AB5075	2
Vaccinia virus WR	2
Mycobacterium avium	2
Chlorobium tepidum	2
Rosa hybrid cultivar	2
Candida tropicalis (Yeast)	2
Pleuromamma xiphias	2
Rhodospirillum rubrum (strain ATCC 11170 / NCIB 8255)	2
Human herpesvirus 1 (strain KOS) (HHV-1) (Human herpes simplex virus 1)	2
Desulfobacteraceae bacterium strain Eth-SRB1	2
Vipera ammodytes ammodytes	2
Acheta domesticus	2
Lolium perenne	2
Xenostrobus securis	2
Physcomitrella	2
Plasmodium cynomolgi strain B	2
Carassius gibelio	2
artificial sequences	2
Nannochloropsis gaditana CCMP526	2
Alcaligenes faecalis	2
Brucella abortus	2
Nocardiopsis xinjiangensis YIM 90004	2
Mycobacterium bovis AN5	2
Salmonella enterica subsp. enterica serovar Enteritidis str. EC20120200	2
bioreactor sludge metagenome	2
Sulfurospirillum multivorans DSM 12446	2
Sus scrofa scrofa	2
Cellana toreuma	2
Sciurus carolinensis (Gray squirrel)	2
Aspergillus terreus	2
Mycoplasma capricolum	2
Leishmania donovani Ld 2001	2
Cellulophaga baltica 18	2
Pseudomonas sp. phDV1	2
Trichoplusia ni	2
Borrelia burgdorferi B31	2
Komagataella pastoris DSMZ 70382	2
Thermus thermophilus HB27	2
Aeromonas hydrophila subsp. hydrophila ATCC 7966	2
Anguilla anguilla	2
Thermoanaerobacter tengcongensis (strain DSM 15242 / JCM 11007 / NBRC 100824 / MB4) (Caldanaerobacte	2
Strigomonas culicis	2
Yersinia enterocolitica	2
Tetrahymena thermophila SB210	2
Agaricus bisporus (White button mushroom)	2
Leishmania major	2
Mariprofundus ferrooxydans	2
Ovis	2
Methylobacterium extorquens PA1	2
Pseudovibrio sp. (strain FO-BEG1)ÔøΩ	2
Amblyomma sculptum	2
Legionella pneumophila subsp. pneumophila	2
Vibrio parahaemolyticus	2
Brucella melitensis	2
Brevibacterium casei	2
Pseudotsuga menziesii var. menziesii	2
Cupriavidus necator (strain ATCC 43291 / DSM 13513 / N-1) (Ralstonia eutropha)	2
Plasmodium falciparum UGK 730.2	2
Candidatus Endoriftia persephone	2
Hyphomicrobium sp. MC8b	2
Sophora alopecuroides	2
Porphyromonas gingivalis W50	2
Solidago canadensis	2
Daphnia (common water fleas)	2
Teleogryllus oceanicus (black field cricket)	2
Piaractus mesopotamicus	2
Onchocerca volvulus	2
Mycobacterium bovis	2
Citrullus lanatus	2
Hemiscolopendra marginata	2
Sorangium cellulosum (strain So ce56) (Polyangium cellulosum (strain So ce56))	2
Montipora capitata	2
Aspergillus oryzae var. oryzae	2
Volvariella volvacea V23	2
Bursaphelenchus xylophilus (Pinewood nematode worm) (Aphelenchoides xylophilus)	2
Doryteuthis pealeii	2
Stenotrophomonas maltophilia	2
synthetic construct (code 12)	2
Pennisetum americanum (Pearl millet) (Pennisetum glaucum)	2
Giadrdia Lamblia whole cell	2
Mylodon darwinii (Giant ground sloth)	2
Crotalus durissus terrificus	2
Metarhizium robertsii	2
Danaus plexippus	2
Toxoplasma gondii type III	2
Riftia pachyptila	2
Saccharopolyspora erythraea (Streptomyces erythraeus)	2
Trichonephila clavipes	2
marine plankton environmental sample	2
Daboia russelii	2
Histoplasma capsulatum	2
Blumeria graminis f. sp. hordei DH14	2
Mycobacterium marinum ATCC BAA-535	2
Neospora Caninum (strain Liverpool)	2
Eucalyptus	2
Ipomoea batatas	2
Saccharum hybrid cultivar x Sorghum bicolor	2
Pseudomonas syringae pv. tomato str. DC3000	2
Piscirickettsia salmonis AUSTRAL-005	2
Dreissena polymorpha	2
Amaranthus tricolor	2
environmental samples <Archaea>	2
Colwellia psychrerythraea 34H	2
Sulfurospirillum multivorans	2
Burkholderia sp. Bk	2
Renibacterium salmoninarum ATCC 33209	2
Catalpa bungei	2
Fusarium oxysporum f. sp. lycopersici 4287	2
Trichinella pseudospiralis	2
Pseudoterranova decipiens¬†(Sealworm)	2
Brucella abortus S19	2
Streptococcus pyogenes serotype M1 (strain ATCC BAA-947 / MGAS5005)	2
Saccharum hybrid cultivar	2
Bacillus weihenstephanensis	2
Acinetobacter baumannii 25681_3	2
Gossypium	2
Pseudomonas aeruginosa PAO1H2O	2
Knufia petricola	2
SARS bat coronavirus	2
Ehrlichia ruminantium str. Gardel	2
Mytilus sp.	2
Rhodotorula mucilaginosa	2
Helianthus annuus (Common sunflower)	2
Centruroides vittatus	2
Angiostrongylus cantonensis	2
Metarhizium robertsii ARSEF 23	2
Cryptococcus neoformans	2
Camelidae	2
Catenibacterium	1
Aspergillus niger ATCC 13496	1
Nannospalax galili	1
Viola odorata	1
Colpophyllia natans	1
Aedes <genus>	1
Foeniculum vulgare	1
Silurus glanis	1
Bacteroides fragilis	1
Lactobacillus paracasei	1
Citrus reticulata	1
Dolichospermum circinale AWQC310F	1
Ictidomys tridecemlineatus arenicola	1
Leuconostoc gelidum subsp. gasicomitatum	1
Pseudomonas fluorescens group	1
Ecrobia ventrosa	1
Clostridia	1
Anoplocephala perfoliata	1
Trichoplax sp. H2	1
Bacillus subtilis subsp. subtilis 6051-HGW	1
Pinus nigra	1
[Clostridium] papyrosolvens DSM 2782	1
Staphylococcus aureus subsp. aureus MRSA131	1
Gloeophyllum trabeum (Brown rot fungus)	1
Pteropus rodricensis (Rodriguez flying fox)	1
Anopheles albimanus	1
Musa ABB Group	1
Bertholletia excelsa	1
(Vitis vinifera x Vitis berlandieri) x Vitis berlandieri	1
Bifidobacterium longum subsp. longum	1
Sinorhizobium meliloti 1021	1
Plasmodium falciparum NF135/5.C10	1
Tubastraea coccinea	1
Salmonella enterica subsp. enterica serovar Infantis str. 119944	1
Passer hispaniolensis	1
Crocuta	1
Cordyceps confragosa	1
Taxus wallichiana var. mairei (Maire's yew) (Taxus mairei)	1
Alligator mississippiensis (American alligator)	1
Phytophthora infestans T30-4	1
Nitrososphaera viennensis	1
Mesorhizobium huakuii	1
Mycoplasma agalactiae	1
Vespa	1
Salmonella enterica subsp. enterica serovar Paratyphi A str. ATCC 9150	1
Scorpaena plumieri	1
Hermetia illucens	1
Arbacia punctulata	1
Psidium guajava	1
Rhizobium leguminosarum bv. viciae Vc2	1
Streptococcus equi subsp. equi	1
Dickeya solani	1
Pachycladon(Fastigiatum)	1
Syntrophus aciditrophicus	1
Lactobacillus crispatus EX533959VC03	1
Campylobacter jejuni subsp. jejuni NCTC 11168-BN148	1
unidentified marine bacterioplankton	1
Antheraea pernyi	1
Polypodium hydriforme	1
Ursus maritimus (Polar bear) (Thalarctos maritimus)	1
Fagopyrum esculentum subsp. esculentum	1
Sepia officinalis	1
Manica rubida	1
Calvadosia cruxmelitensis	1
Manihot esculenta subsp. esculenta	1
Penicillium verrucosum	1
Theileria annulata	1
Desulfovibrio sp. G11	1
Neocallimastigomycetes	1
Simmondsia chinensis	1
Clostridium butyricum E4 str. BoNT E BL5262	1
Cricetulus barabensis	1
Acinetobacter baumannii 44298_5	1
Glaesserella parasuis	1
Mycobacterium tuberculosis H37RvAE	1
Bacillus pseudomycoides DSM 12442	1
Bovine leukemia virus	1
Alicycliphilus denitrificans (strain JCM 14587 / BC)	1
Bacillus altitudinis 263	1
Klebsiella pneumoniae 1162281	1
Pyrenochaeta sp.	1
Mycolicibacterium sphagni	1
Abiotrophia defectiva ATCC 49176	1
Lentimonas	1
Acinetobacter baumannii AB_TG2631	1
Acinetobacter baumannii AB307-0294	1
Cladosporium herbarum	1
Aedes aegypti densovirus	1
Alphainfluenzavirus	1
Tursiops truncatus truncatus	1
Paraescarpia cf. echinospica	1
Nitrosomonas europaea ATCC 19718	1
Cytophaga hutchinsonii	1
Bombus terrestris audax	1
Puccinellia tenuiflora	1
Cavia	1
Viola tricolor	1
Tyrannosaurus rex (Tyrant lizard king)	1
Zoanthus sp.	1
Buchnera aphidicola str. APS (Acyrthosiphon pisum)	1
Trichinella nelsoni	1
Musa acuminata	1
Citrus sinensis x Citrus reticulata	1
Serpula lacrymans	1
Globicatella sanguinis	1
Human herpesvirus 8 strain rKSHV.219	1
Brassica oleracea (Wild cabbage)	1
Microbacterium sp. LEw-1055	1
Acesta excavata	1
Pseudomonas plecoglossicida NB2011	1
Streptococcus mutans 19	1
Locusta migratoria migratoria	1
Rhizophagus irregularis DAOM 181602=DAOM 197198	1
Culter alburnus	1
Lactobacillus mucosae LM1	1
Nerodia clarkii	1
Cyperus esculentus var. sativus	1
Rhinocerotidae	1
Clarias magur	1
hot springs metagenome	1
Thermodesulfobium acidiphilum	1
Mycobacterium tuberculosis C StG4006	1
fungal sp. 5OL6-6PL1	1
Plasmodium yoelii yoelii	1
Sylvicapra grimmia	1
Desulfatiglans sp.	1
Rosa chinensis	1
Coprococcus sp. ART55/1	1
Macrobrachium rosenbergii	1
Azospirillum brasilense Sp245	1
Marseillevirus	1
Bison	1
Tuber albidum	1
Aliivibrio salmonicida LFI1238	1
Escherichia coli O157	1
Flavobacterium sp. 316	1
Clostridium saccharoperbutylacetonicum	1
Petunia hybrid cultivar	1
Ailuropoda melanoleuca (Giant panda)	1
Prestauroneis integra	1
Mycobacteroides abscessus subsp. abscessus	1
Cercospora armoraciae	1
Apocynum venetum	1
Sinorhizobium meliloti (strain BL225C)	1
Phomopsis sp. amygdali NY7157a	1
Polynucleobacter sp. PnecC	1
Trichoderma cf. viride DIS 217I	1
Ensifer adhaerens	1
Methanothermococcus thermolithotrophicus DSM 2095	1
Methanohalophilus	1
Candidatus Kinetoplastibacterium crithidii (ex Angomonas deanei ATCC 30255)	1
Amphimedon	1
Cingulata	1
Spermophilus citellus	1
Pandoravirus dulcis	1
Vibrio fluvialis	1
Lactobacillus curvatus	1
Elephas maximus	1
Meyerozyma guilliermondii	1
Coccidioides posadasii str. Silveira	1
Eryx colubrinus loveridgei	1
Lolium perenne subsp. perenne	1
Mammuthus primigenius	1
Dictyophora indusiata	1
Sphingobium sp. AM	1
Bienertia	1
Nemopilema nomurai	1
Influenza A virus (A/WSN/1933(H1N1))	1
Leishmania pifanoi	1
Boiga irregularis (Brown tree snake)	1
Fusarium sp.	1
Thalassolituus oleivorans MIL-1	1
Saimiri boliviensis boliviensis	1
Acinetobacter nosocomialis	1
Microbacterium oxydans	1
Recombinant Hepatitis C virus J6/JFH1-J6	1
Castanea mollissima	1
Escherichia coli MG1657	1
Acidipropionibacterium acidipropionici	1
Stylonychia lemnae	1
Helicobacter hepaticus	1
Oleispira antarctica	1
Ecrobia maritima	1
Tomato mottle virus	1
berry	1
Conus zonatus	1
Mycobacterium smegmatis MC2 51	1
Leishmania sp. MHOM/IN/80/DD8	1
Tepidanaerobacter acetatoxydans	1
Magnolia officinalis	1
Olindias sambaquiensis	1
Allobaculum sp.	1
Salmo trutta trutta	1
Esocidae	1
Morchella importuna	1
Clostridium perfringens	1
Meandrina meandrites	1
Hippophae rhamnoides subsp. mongolica	1
Rathayibacter toxicus	1
Sanghuangporus	1
Paenibacillus polymyxa SC2	1
Lutjanus argentimaculatus	1
Daktulosphaira vitifoliae	1
Lontra canadensis	1
Beauveria bassiana (White muscardine disease fungus) (Tritirachium shiotae)	1
environmental samples <Candidatus Kuenenia>	1
Salmonella enterica subsp. enterica serovar Muenchen	1
Escherichia coli O157:NM	1
Clavibacter michiganensis subsp. michiganensis NCPPB 382	1
Saccharomyces mikatae IFO 1815	1
Halictus scabiosae	1
Betula pendula	1
Human coronavirus HKU1 (isolate N1)	1
Prunus armeniaca	1
Alteromonas macleodii ATCC 27126	1
Chrysaora	1
Vigna unguiculata	1
enrichment culture	1
Pseudomonas aeruginosa str. E2UoS	1
Nicotiana africana	1
Conus frigidus	1
Methanosaeta	1
Plasmodium falciparum Palo Alto/Uganda	1
Bathymodiolus brooksi	1
Python molurus	1
Trypanosoma rangeli SC58	1
Clostridum phage CDHM6	1
Burkholderia pseudomallei 1026b	1
Pseudodiploria clivosa	1
Cervus elaphus elaphus	1
Saccharomyces kluyveri (Yeast) (Saccharomyces silvestris)	1
Aerococcus urinae NBRC 15544 = CCUG 36881	1
Lactobacillus plantarum subsp. plantarum ATCC 14917 = JCM 1149 = CGMCC 1.2437	1
Chloromonas nivalis	1
Naja sagittifera	1
Caballeronia mineralivorans	1
Clostridium acetobutylicum ATCC 824	1
Aiptasia pulchella (Tropical sea anemone)	1
Phlebotomus papatasi (Sandfly)	1
Myriophyllum oguraense	1
Acinetobacter baumannii D1279779	1
Chara australis	1
Gallus	1
Planococcus halocryophilus Or1	1
Helicobacter pylori A45	1
Naegleria sp. NGES2	1
Fraxinus nigra	1
Caenorhabditis inopinata	1
Arvicola	1
Eucalyptus spp. mixed library	1
Salmonella enterica subsp. enterica serovar Gallinarum str. 9184	1
Thermosynechococcus vulcanus	1
Mucuna sempervirens	1
Dinothrombium	1
Nippostrongylus brasiliensis	1
Enterobacteriaceae sp.	1
Pagellus erythrinus	1
uncultured Morganella	1
Tortispora caseinolytica	1
Candidatus Electronema	1
Klebsiella variicola At-22	1
Haemaphysalis longicornis	1
Flavobacterium columnare	1
Cellulomonas sp. B6	1
Tribolium castaneum (Red flour beetle)	1
Candidatus Carsonella ruddii DC	1
Candidatus Brocadia sapporoensis	1
Synechococcus sp. YX04-3	1
Platycladus orientalis	1
Imperata cylindrica var. major	1
Acinetobacter sp. PM-14	1
Mytilus sp. CHGF4	1
Heterorhabditis megidis	1
Nephilengys cruentata	1
Mycolicibacterium smegmatis MKD8	1
Alternaria alternata	1
Pseudonaja modesta	1
Microcystis aeruginosa FACHB-905	1
Carboxydothermus ferrireducens DSM 11255	1
Nicotiana sylvestris	1
Mycobacterium paratuberculosis (strain ATCC BAA-968 / K-10)	1
Ceriporiopsis subvermispora	1
human saliva metagenome	1
Megabalanus volcano	1
Conus amadis	1
Triticum monococcum subsp. monococcum	1
Streptococcus agalactiae 2-22	1
Bacillus thuringiensis MC28	1
Fusarium oxysporum f. sp. lycopersici	1
Scheffersomyces stipitis	1
Salmonella enterica subsp. enterica serovar Typhi str. CT18	1
Synechococcus sp. BL107	1
Lota lota	1
Buddenbrockia plumatellae	1
Simulium damnosum s.l. Me1	1
Cladosporium cladosporioides	1
Pseudomonas syringae	1
Thioalkalivibrio paradoxus ARh 1	1
Heloderma suspectum suspectum (Reticulate Gila monster)	1
Dasypogon diadema	1
Sporocytophaga myxococcoides	1
Dioscorea oppositifolia	1
Enterococcus faecalis V583	1
Cladocopium goreaui	1
Rhizobium sp. Root491	1
Callosobruchus maculatus	1
Agkistrodon	1
Panstrongylus herreri	1
Oncorhynchus mykiss gairdneri	1
Nicotiana repanda	1
Apis mellifera mellifera	1
Sinorhizobium fredii HH103	1
Pseudo-nitzschia multiseries	1
Armillaria ostoyae	1
Gardnerella vaginalis	1
Hippoglossus stenolepis	1
Listeria monocytogenes serotype 1/2a	1
Streptomyces sp. Root66D1	1
Nevskia ramosa	1
Vulpes lagopus (Arctic fox) (Alopex lagopus)	1
Tamias striatus (Eastern chipmunk)	1
Bivalvia	1
Dendrobium sp. XMW-2002-13	1
Palaemonetes sp. common grass shrimp associated circular virus	1
Brochothrix thermosphacta	1
Roseburia hominis A2-183	1
Campylobacter jejuni 10186	1
Coprococcus eutactus	1
Campylobacter jejuni subsp. jejuni 81-176-UMCW9	1
Streptomyces sp. SirexAA-E	1
Klebsiella pneumoniae BIDMC 40	1
Chroococcidiopsis thermalis PCC 7203	1
Ganaspis	1
Leishmania guyanensis species complex	1
Gigantopelta aegis	1
Perca fluviatilis	1
Prochlorococcus marinus subsp. marinus str. CCMP1375	1
Acipenser transmontanus (White sturgeon)	1
Rhizopus delemar	1
Berberis (barberry)	1
Porphyrobacter sp. WLSH-3	1
Treponema	1
Epstein-barr virus strain p3hr-1	1
Streptococcus pneumoniae ECC_3510	1
Candidatus Brocadia	1
Magnaporthe oryzae B157	1
Ciona intestinalis	1
Ambrosiozyma philentoma	1
Mylodontidae	1
Shigella sonnei 53G	1
Pongo abelii	1
Pygoscelis adeliae	1
Butyrivibrio proteoclasticus (strain ATCC 51982 / DSM 14932 / B316) (Clostridium proteoclasticum)	1
unclassified Bacteria (miscellaneous)	1
Garcinia mangostana	1
Bathymodiolus brooksi methanotrophic gill symbiont	1
Staphylococcus aureus subsp. aureus NN50	1
Caprinae	1
Clostridioides difficile 050-P50-2011	1
Bactrocera dorsalis	1
Rhodothermus marinus	1
Mammuthus	1
Dorea longicatena DSM 13814	1
Semliki Forest virus	1
Bradyrhizobium	1
Balaenidae	1
Mycoplasma hyopneumoniae J	1
Gossypium hirsutum subsp. hirsutum	1
Rickettsia slovaca (strain 13-B)	1
Sistrurus miliarius barbouri (Dusky pigmy rattlesnake) (Sistrurus barbouri)	1
SARS coronavirus Sin3765V	1
Dictyosteliida (dictyostelid cellular slime molds)	1
Methylomicrobium alcaliphilum (strain DSM 19304 / NCIMB 14124 / VKM B-2133 / 20Z)	1
Archaeoglobus fulgidus (strain ATCC 49558 / VC-16 / DSM 4304 / JCM 9628 / NBRC 100126)	1
Pyrodictium delaneyi	1
Cynomolgus macaque cytomegalovirus strain Mauritius	1
Vibrio cholerae O395	1
Candidatus Endonucleobacter	1
Triatoma	1
Betainfluenzavirus	1
Desulfovibrio magneticus RS-1	1
Sphingomonas sp.	1
Mycobacterium bovis str. Ravenel	1
Pseudonaja textilis	1
Aspergillus nidulans TN02A3	1
Mirounga angustirostris	1
Vibrio vulnificus VV	1
Metallosphaera	1
Armillaria cepistipes	1
Amphistegina lobifera	1
Loxosceles intermedia	1
Acinetobacter baumannii 1656-2	1
Apteronotus leptorhynchus	1
Tachaea chinensis	1
Cercopithecus	1
Aeropyrum pernix	1
Physeteridae (sperm whales)	1
Nakazawaea peltata	1
environmental samples <Planctomycetacia>	1
Colon	1
Nepenthes ventricosa x Nepenthes alata	1
Castor canadensis	1
Mycobacterium tuberculosis SP7	1
Cupriavidus basilensis	1
Liriodendron tulipifera (Tuliptree)	1
Lachancea waltii NCYC 2644	1
Equisetum arvense (Field horsetail) (Common horsetail)	1
Panicum hallii	1
Rehmannia glutinosa	1
Geobacillus kaustophilus	1
Phialocephala scopiformis	1
Hermarchus sp. HER2	1
Bothrops leucurus	1
Pseudoalteromonas rubra	1
Peromyscus eremicus	1
Acanthamoeba polyphaga	1
Melopsittacus undulatus	1
Mesobuthus tamulus	1
Hippopotamus amphibius (Hippopotamus)	1
Lingulodinium	1
Acanthoscurria rondoniae	1
Meles meles (Eurasian badger)	1
Fusarium graminearum GZ3639	1
Odontobutis potamophila	1
Meyerozyma guilliermondii ATCC 6260	1
Acinetobacter pittii	1
Croceicoccus marinus	1
Nitrosopumilus maritimus SCM1	1
Chloroflexi	1
Sulfolobus solfataricus	1
Pseudo-nitzschia delicatissima	1
Breviatea	1
Nicotiana paniculata	1
Nephotettix cincticeps (Green rice leafhopper) (Selenocephalus cincticeps)	1
Halorubrum lacusprofundi	1
Comamonas testosteroni ATCC 11996	1
Clostridium botulinum C phage (Clostridium botulinum C bacteriophage)	1
Taxodium distichum x Taxodium mucronatum	1
Physcomitrium sp. Goffinet 11574	1
Desulfurella amilsii	1
Tremarctos ornatus (Spectacled bear)	1
Mycobacterium tuberculosis SP1	1
Pyricularia oryzae 70-15	1
Hippophae tibetana	1
Anaerostipes rhamnosivorans	1
Coprothermobacter	1
Murine respirovirus	1
Tannerella forsythia ATCC 43037	1
Hylobius abietis	1
Picea asperata	1
Blattella germanica	1
Mycobacterium tuberculosis CAS	1
Syntrophomonas wolfei	1
Bacillus sp. 142311	1
Stichodactyla haddoni	1
Desulfotomaculum kuznetsovii DSM 6115	1
Sitobion avenae (English grain aphid)	1
Mentha spicata (Spearmint)	1
Molva molva	1
Halobacterium salinarum (strain ATCC 700922 / JCM 11081 / NRC-1) (Halobacterium halobium)	1
Thermococcus gammatolerans	1
Salegentibacter sp. Hel_I_6	1
Coxsackievirus B3	1
Pseudomonas amygdali pv. tabaci str. 6605	1
Treponema medium	1
Mucor circinelloides	1
Stevia	1
Clostridium	1
Zaire ebolavirus Makona	1
Gorilla gorilla gorilla	1
[Clostridium] saccharolyticum	1
Papio anubis	1
Ophrys exaltata subsp. archipelagi (Orchid) (Ophrys arachnitiformis subsp. archipelagi)	1
Hypopterygium discolor	1
Nitrospinae	1
Phytophthora pisi	1
Arthrobacter sp. HG	1
Melioribacter roseus (strain JCM 17771 / P3M-2)	1
Catalpa fargesii	1
Influenza A virus (A/Puerto Rico/8/1934(H1N1))	1
Vulcanisaeta moutnovskia 768-28	1
Cloning vector pEGFP-C1	1
Streptococcus dysgalactiae subsp. equisimilis SK1249	1
Cupriavidus metallidurans	1
Phoenix dactylifera	1
Candidatus Pelagibacter sp.	1
Sulfurospirillum halorespirans DSM 13726	1
Fusarium oxysporum f. cucumerinum	1
Mizuhopecten yessoensis	1
Python bivittatus	1
Trichuris suis	1
Aspergillus foetidus var. acidus	1
Ascoidea rubescens DSM 1968	1
Lactobacillus fermentum CECT 5716	1
Vibrio cholerae O1 str. VC91	1
Candidatus Thioglobus singularis PS1	1
Echis ocellatus	1
permafrost metagenome	1
Salmonella enterica subsp. enterica serovar Untypable str. 83332	1
Campylobacter concisus UNSWCD	1
Penicillium rubens	1
Athelia rolfsii	1
Pachycladon(cheesemanii)	1
Myxobolus honghuensis	1
Porphyridium purpureum	1
Brachyspira	1
Shigella sonnei	1
Vibrio cyclitrophicus 1F53	1
Ferrimicrobium acidiphilum DSM 19497	1
Panthera leo spelaea	1
Toxoplasma gondii PRU	1
Musa acuminata subsp. acuminata	1
Passer domesticus domesticus	1
Vibrio sp. AND4	1
Klebsiella pneumoniae JH1	1
Fagus grandifolia (American beech)	1
Polynucleobacter asymbioticus QLW-P1DMWA-1	1
Rickettsia rickettsii	1
Dichocoenia stokesii	1
Pseudoalteromonas sp. s-12	1
Suidae	1
unidentified chimeric sequence	1
Flavivirus	1
Symbiodinium microadriaticum	1
Ianthella basta	1
Prochlorococcus marinus str. MIT 9312	1
Desulfovibrio desulfuricans ND132	1
Acidithiobacillus ferrooxidans	1
Epichloe festucae E2368	1
Yersinia ruckeri	1
Sulfurospirillum cavolei NBRC 109482	1
Bradyrhizobium elkanii	1
Aspergillus	1
Ursus spelaeus	1
Treponema ruminis	1
Lobomonas rostrata	1
Radix auricularia	1
Numida meleagris	1
Morus rubra x Morus alba	1
Thiobacillus denitrificans ATCC 25259	1
Candidatus Methylomirabilis sp. lanth	1
Ecrobia	1
Saccharomycopsis malanga	1
Citeromyces matritensis	1
Corucia zebrata	1
Cordyceps guangdongensis	1
West Nile virus	1
Rickettsia conorii	1
Tetranychus evansi	1
Citrus junos	1
Nosema apis	1
Colobus guereza (Mantled guereza) (Eastern black-and-white colobus monkey)	1
Rhizobium sp. CIAT652	1
Crotalus atrox	1
Acipenser baerii x Acipenser schrenckii	1
Candidatus Burkholderia kirkii	1
'Beta vulgaris' phytoplasma	1
soil bacterium 10G-05	1
Craspedostauros australis	1
Bacillus cereus F837/76	1
Myxobilatus gasterostei	1
Leptotrombidium deliense	1
Haptophyceae	1
Mycoplasma pneumoniae M129-B7	1
Trichinella sp. T9	1
Vibrio vulnificus CMCP6	1
Bothrops brazili	1
Rapana venosa (Veined rapa whelk) (Rapana thomasiana)	1
thiotrophic endosymbiont of Bathymodiolus azoricus (Menez Gwen)	1
Spongospora sp.	1
Plasmodium falciparum 58.1	1
Lepeophtheirus salmonis	1
Contracaecum osculatum	1
Trimeresurus purpureomaculatus	1
Rana temporaria	1
Megaloceros giganteus (Giant deer) (Alces gigantea)	1
Hendra virus (isolate Horse/Autralia/Hendra/1994)	1
Hybanthus enneaspermus	1
Corynebacterium diphtheriae	1
Candidatus Bathyarchaeota archaeon BA1	1
Cyclotella cryptica	1
Austrolebias	1
Cerrena unicolor	1
Wenzhouxiangellaceae bacterium	1
Roseburia intestinalis L1-82	1
Pseudomonas aeruginosa DK2	1
Cocos nucifera	1
Nannochloropsis gaditana	1
uncultured bacterium	1
Orthomyxoviridae	1
Oligotropha carboxidovorans (Pseudomonas carboxydovorans)	1
Staphylococcus virus K	1
Lichtheimia corymbifera	1
Naja nigricollis	1
Helicobacter pylori H13-1	1
Babesia canis	1
Macropus eugenii	1
Yersinia pestis YN2179	1
Rubber tree capillovirus 1	1
Dirofilaria immitis	1
Klebsiella pneumoniae subsp. pneumoniae NTUH-K2044	1
environmental samples <cyanobacteria	1
Aspergillus flavus var. oryzae	1
Rabies virus Nishigahara RCEH	1
Vairimorpha necatrix	1
[Pennisetum] glaucum subsp. monodii	1
Pachysolen tannophilus	1
Mycoplasma hyorhinis	1
Novymonas esmeraldas	1
Chrysoperla carnea	1
Diplazium maximum	1
Mycobacterium malmoense	1
Candidatus Nitrosopumilus piranensis	1
Accipitridae	1
Staphylococcus lugdunensis N920143	1
Carya illinoinensis	1
Laodelphax striatellus	1
Norovirus Hu/GII.4/Saga4/2009/JP	1
HIV-1 M:G_PT919	1
Amphimedon queenslandica	1
Klebsiella aerogenes	1
Actinidia deliciosa	1
Gluconacetobacter diazotrophicus	1
Andreprevotia sp. IGB-42	1
Oenothera elata	1
Cannabis	1
Candidatus Kuenenia	1
Viola <eudicots>	1
Mrakia psychrophila	1
H1N1 subtype	1
Brassica carinata	1
Aspergillus sydowii	1
Pituophis melanoleucus (Pine snake) (Coluber melanoleucus)	1
Ananas comosus var. bracteatus	1
Neoseiulus barkeri	1
Myzus persicae persicae	1
Trypanosoma dionisii	1
Dryopteris affinis subsp. affinis	1
Rickettsia massiliae (strain Mtu5)	1
Leishmania braziliensis MHOM/BR/75/M2904	1
Human herpesvirus 4	1
Chelodina longicollis (Snake-necked turtle) (Testudo longicollis)	1
Cymbopogon martinii	1
Nautilia sp. PV-1	1
Necator americanus	1
Neocallimastix sp. G-1	1
Prochlorococcus marinus subsp. pastoris str. MED4ax	1
Borrelia sp. BC7	1
Streptococcus mutans serotype C	1
Acanthoscurria gomesiana (Tarantula spider) (Phormictopus pheopygus)	1
Niphotrichum canescens	1
Coronavirus PREDICT CoV-19	1
Chromera velia	1
Ruditapes philippinarum	1
Nitrospirillum amazonense CBAmc	1
Minona ileanae	1
Streptomyces sp. MBT76	1
Xanthomonas citri pv. citri str. 306	1
Francisella hispaniensis	1
Corynebacterium diphtheriae bv. mitis str. ISS 3319	1
Columba livia	1
Sarcoptes scabiei	1
Nicotiana x sanderae	1
Emiliania huxleyi virus 207	1
Amycolatopsis mediterranei S699	1
Tetratrichomonas gallinarum	1
Salmonella enterica subsp. enterica serovar Typhimurium str. G455	1
Brachionus plicatilis (Marine rotifer) (Brachionus muelleri)	1
Bothrops neuwiedi	1
Drosophila virilis	1
Siphoviridae (phages with long non-contractile tails)	1
Sulfolobus acidocaldarius DSM 639	1
Synechococcus sp. CC9311	1
Kocuria rhizophila	1
Lactobacillus plantarum WCFS1	1
Monilinia fructicola	1
Hadrurus spadix	1
Mesoplasma florum L1	1
Pachycladon(Exile)	1
uncultured Nitrosomonas sp. B4	1
unclassified Marseilleviridae	1
Philodryas patagoniensis	1
conus betulinus	1
Micrurus fulvius (Eastern coral snake) (Coluber fulvius)	1
Merluccius merluccius (European hake)	1
Salmonella enterica subsp. enterica serovar Typhimurium var. 5- str. 96976	1
Myotis lucifugus	1
Babjeviella inositovora	1
Conus caracteristicus	1
Alteromonas macleodii	1
Herbaspirillum robiniae	1
unclassified Nanohaloarchaea	1
'Phaseolus vulgaris' phytoplasma	1
Epinephelus coioides	1
Nicotiana longiflora	1
Polerovirus	1
[Eubacterium] hallii	1
Vitis	1
Sturnus vulgaris (Starling)	1
Laxus oneistus	1
Citrus sinensis x Citrus trifoliata	1
Equine herpesvirus sp.	1
Bordetella parapertussis 12822	1
Cassiopea xamachana	1
Paenarthrobacter nicotinovorans	1
Ochrobactrum pituitosum	1
Mycobacterium tuberculosis SP10	1
Tapirus terrestris (Lowland tapir) (Brazilian tapir)	1
Picrophilus torridus	1
Nakazawaea wickerhamii	1
Anatidae sp.	1
Dendrobium huoshanense	1
Ovis aries musimon	1
Saiga tatarica (Saiga antelope)	1
methanotrophic endosymbiont of Bathymodiolus azoricus (Menez Gwen)	1
Blastocystis	1
Babesia bigemina	1
Mycobacterium avium subsp. paratuberculosis	1
Nicotiana glutinosa	1
Pteris cretica var. nervosa	1
Saccharomyces cerevisiae (strain Lalvin EC1118 / Prise de mousse) (Baker's yeast)	1
Roseburia	1
Synechococcus phage syn9	1
Acidovorax citrulli	1
Fusarium fujikuroi IMI 58289	1
Leptopilina boulardi	1
Auxenochlorella pyrenoidosa	1
Samia ricini	1
Pachysolen tannophilus NRRL Y-2460	1
Dehalococcoides mccartyi CG1	1
Psychrobacter psychrophilus	1
Characiphysae	1
Plasmodium falciparum Dd2	1
Ornithodoros erraticus	1
Leucoraja erinacea	1
Festuca arundinacea	1
Podospora	1
Peterozyma xylosa	1
Lactobacillus acidophilus	1
Mimachlamys nobilis	1
Mycobacterium sp. GN-10803	1
Ophrys garganica	1
Mastotermes darwiniensis	1
Pseudomonas sp. 'Pseudom. M1'	1
uncultured Desulfobacterium sp.	1
Naja pallida	1
Agkistrodon piscivorus (cottonmouth)	1
Deinococcus wulumuqiensis R12	1
Periplaneta americana	1
recombinant coronavirus	1
Carnobacterium divergens	1
Bifidobacterium animalis subsp. lactis ATCC 27673	1
Agkistrodon contortrix	1
Sphingobium indicum B90A	1
Fusarium pseudograminearum	1
Pyropia yezoensis	1
Euphorbia characias	1
Paramecium tredecaurelia	1
Bacillus cereus (strain 03BB102)	1
Desulfotomaculum reducens (strain MI-1)	1
Salmonella phage vB_SenMS16	1
Ceratopogonidae (biting midges)	1
Staphylococcus aureus subsp. aureus USA300_FPR3757	1
Bifidobacterium pseudolongum	1
Human herpesvirus 2 (strain 186) (HHV-2) (Human herpes simplex virus 2)	1
Anopheles culicifacies	1
Trichococcus patagoniensis	1
Dimocarpus longan	1
Lolium multiflorum	1
Hadronyche infensa	1
Klebsiella phage ST405-OXA48phi1.1	1
Brenneria nigrifluens	1
Actinomycetospora chiangmaiensis DSM 45062	1
Podospora anserina	1
Eggerthella phage P3	1
Influenza B virus (B/Memphis/13/03)	1
Pseudonaja guttata	1
Staphylococcus aureus (strain MRSA252)	1
Plasmodium yoelii 17X	1
Toxoplasma gondii VEG	1
Canine Papillomavirus 19	1
Mycobacterium avium 100	1
Acidithiobacillus ferrooxidans ATCC 53993	1
Acetobacterium woodii	1
Mycobacterium avium complex (MAC)	1
Coccinia grandis	1
Chlorocebus	1
Dionaea muscipula (Venus flytrap)	1
Planoprotostelium fungivorum	1
Theileria annulata strain Ankara	1
Butyrivibrio fibrisolvens	1
Kentrophoros sp. H	1
Lentinus crinitus	1
Nicotiana rustica	1
Pachycladon(Enysii)	1
Bacillus thuringiensis Bt407	1
Mycobacterium tuberculosis TKK-01-0032	1
Shewanella baltica	1
Fusarium oxysporum Fo47	1
Canavalia ensiformis	1
Bacillus thuringiensis str. Al Hakam	1
Influenza A virus (A/Aichi/68/2007(H3N2))	1
Meriones unguiculatus	1
Fragaria	1
Bacteroides caccae	1
Variovorax paradoxus	1
Streptococcus mitis SK597	1
Pseudomonas composti	1
Vicia faba var. faba	1
Quercus petraea	1
uncultured microorganism	1
Litomosoides sigmodontis (Filarial nematode worm)	1
Fragilariopsis cylindrus	1
Cellvibrio japonicus	1
Tannerella forsythia	1
Xanthoceras sorbifolium	1
Equus sp.	1
Porites lobata	1
Natronomonas pharaonis (strain DSM 2160 / ATCC 35678)	1
Cyprinodon variegatus	1
Pichia kudriavzevii	1
Leeuwenhoekiella sp. MAR_2009_132	1
Tuber magnatum	1
Thraustochytrium sp. ATCC 26185	1
Willaertia magna	1
Paracatenula sp. 'standrea' Elba	1
hydrothermal vent metagenome	1
Aves	1
Paracoccidioides brasiliensis	1
Spiroplasma melliferum	1
Oryza australiensis	1
Conus striatus	1
Limnobacter thiooxidans	1
Ferroplasma	1
Eulimnogammarus vittatus	1
Sinorhizobium meliloti 2011	1
Lipomyces starkeyi	1
Botryococcus braunii	1
Durusdinium trenchii	1
Sepiadarium austrinum	1
Ceratonova shasta	1
Peromyscus leucopus (White-footed mouse)	1
Enterococcus mundtii CRL35	1
Drosophila montana	1
mixed culture metagenome	1
Leishmania <genus>	1
Chaetodon lunulatus	1
Oenothera elata subsp. elata	1
Tetrasphaera elongata Lp2	1
Sulfurimonas denitrificans	1
Notothenia coriiceps	1
Leishmania tropica	1
Staphylococcus aureus subsp. aureus USA300_TCH1516	1
Capreolus capreolus (Roe deer)	1
Oryza barthii	1
Candida orthopsilosis	1
Candida dubliniensis CD36	1
Murine hepatitis virus strain A59	1
Hyphomicrobium denitrificans ATCC 51888	1
Coffea eugenioides	1
Colletotrichum higginsianum IMI 349063	1
Gorilla gorilla	1
Cyanea capillata	1
Salmonella enterica subsp. enterica serovar Dublin	1
unclassified Rhodobacteraceae	1
uncultured Clostridium sp.	1
Saccharomycopsis fibuligera	1
Mortierella elongata AG-77	1
Treponema sp. T19	1
Spheniscus demersus	1
Bacillus megaterium	1
Streptomyces scabiei 87.22	1
Thermus thermophilus	1
Karenia mikimotoi	1
Pyrocystis lunula	1
Pristhesancus sp. 00004635	1
Neptuniibacter caesariensis	1
Corynebacterium glutamicum (strain ATCC 13032 / K051)	1
Ebolavirus	1
Euphorbia pulcherrima	1
Crotalus horridus (Timber rattlesnake)	1
Oophaga sylvatica	1
Thermoplasma acidophilum	1
Equus hydruntinus	1
Chlamydia trachomatis L2/434/Bu(f)	1
Chlamydia trachomatis (strain D/UW-3/Cx)	1
unclassified Candidatus Omnitrophica	1
Doratifera vulnerans	1
Phasianidae	1
Nicotiana clevelandii	1
[truncated: 1,225 more rows]
